# Supplementary material for: Association between Having Cancer and Psychological Distress among Family Caregivers Using Three Years of a Nationwide Survey Data in Japan
Source: Int J Environ Res Public Health. 2021 Oct 6;18(19):10479. doi: 10.3390/ijerph181910479 (PMC8508454; doi:10.3390/ijerph181910479)
Supplement: Supplementary file 1 [file ijerph-18-10479-s001.zip]

Archive with 1 entries (1 files):
- ijerph-1354892-supplementary.pdf
